# Supplementary material for: Multi-Omic Profiles in Infants at Risk for Food Reactions
Source: Genes (Basel). 2022 Nov 3;13(11):2024. doi: 10.3390/genes13112024 (PMC9690066; doi:10.3390/genes13112024)
Supplement: Supplementary file 1 [file genes-13-02024-s001.zip]

Archive with 1 entries (1 files):
- genes-2002420-supplementary.pdf
